# Supplementary material for: Simultaneous Down-Regulation of Intracellular MicroRNA-21 and hTERT mRNA Using AS1411-Functionallized Gold Nanoprobes to Achieve Targeted Anti-Tumor Therapy
Source: Nanomaterials (Basel). 2024 Dec 5;14(23):1956. doi: 10.3390/nano14231956 (PMC11643209; doi:10.3390/nano14231956)
Supplement: Supplementary file 1 [file nanomaterials-14-01956-s001.zip]

Archive with 1 entries (1 files):
- nanomaterials-3323273-supplementary.pdf
